# Supplementary material for: Evaluation of epistasis detection methods for quantitative phenotypes
Source: Bioinformatics. 2026 Jun 4;42(6):btag344. doi: 10.1093/bioinformatics/btag344 (PMC13264488; doi:10.1093/bioinformatics/btag344)
Supplement: btag344_Supplementary_Data [file btag344_supplementary_data.zip]

Archive with 3 entries (3 files):
- SupplementalFile_S2.docx
- SupplementalFile_S3.docx
- SupplementalFiles_S1.docx
